# Supplementary material for: Perilla-Leaf-Derived Extracellular Vesicles Selectively Inhibit Breast Cancer Cell Proliferation and Invasion
Source: Int J Mol Sci. 2023 Oct 26;24(21):15633. doi: 10.3390/ijms242115633 (PMC10647566; doi:10.3390/ijms242115633)
Supplement: Supplementary file 1 [file ijms-24-15633-s001.zip]

Archive with 1 entries (1 files):
- ijms-2671461-supplementary.pdf
